# Supplementary material for: A Carboxyethylchitosan Gel Cross-Linked with Glutaraldehyde as a Candidate Carrier for Biomedical Applications
Source: Gels. 2023 Sep 16;9(9):756. doi: 10.3390/gels9090756 (PMC10531016; doi:10.3390/gels9090756)
Supplement: Supplementary file 1 [file gels-09-00756-s001.zip]

Archive with 1 entries (1 files):
- gels-2508770-supplementary.pdf
